# Supplementary material for: Rice Sesquiterpene Plays Important Roles in Antixenosis against Brown Planthopper in Rice
Source: Plants (Basel). 2021 May 22;10(6):1049. doi: 10.3390/plants10061049 (PMC8224800; doi:10.3390/plants10061049)
Supplement: Supplementary file 1 [file plants-10-01049-s001.zip]

Archive with 4 entries (4 files):
- Supplementary Figure S1-S2.pdf
- Supplementary Table S1.xlsx
- Supplementary Table S2.xlsx
- Supplementary TableS3 -S5.xls
