# Supplementary material for: Rice Sesquiterpene Plays Important Roles in Antixenosis against Brown Planthopper in Rice
Source: Plants (Basel). 2021 May 22;10(6):1049. doi: 10.3390/plants10061049 (PMC8224800; doi:10.3390/plants10061049)
Supplement: Supplementary file 1 [file plants-10-01049-s001.zip › Supplementary Table S1.xlsx]

## Sheet: Deatil
	REP 1	REP 2	REP 3				SD
Asd7	1002	2005	3003	9	7	7	1.1547
IL308	1004	2002	3001	1	0	1	0.57735
Jhn	1005	2003	3005	9	9	9	0
Pokkali	1006	2001	3002	3	1	1	1.1547
Mudgo	1003	2004	3006	7	5	7	1.1547
Tn1	1001	2006	3004	9	9	9	0

## Sheet: score
Entry	Rep	7DAI
1	1	9
2	1	1
3	1	9
4	1	3
5	1	7
6	1	9
1	2	7
2	2	0
3	2	9
4	2	1
5	2	5
6	2	9
1	2	7
2	2	1
3	2	9
4	2	1
5	2	7
6	2	9

## Sheet: Summary
Supplementary Table S1. BPH damage score
Entry	7DAI			SD
ASD7	7.7±1.2	IL308	0.7	0.57735
IL308	0.7±0.6	Pokkali	1.7	1.1547
JHN	9±0	Mudgo	6.3	1.1547
Pokkali	1.7±1.2	ASD7	7.7	1.1547
Mudgo	6.3±1.2	JHN	9	0
TN1	9±0	TN1	9	0
Mean	5.722
SE	0.490654
5%LSD	1.51187
SD	3.5281
%CV	18.5
Prob Rep	NS
Prob Entry	**
