# Supplementary material for: Rice Sesquiterpene Plays Important Roles in Antixenosis against Brown Planthopper in Rice
Source: Plants (Basel). 2021 May 22;10(6):1049. doi: 10.3390/plants10061049 (PMC8224800; doi:10.3390/plants10061049)
Supplement: Supplementary file 1 [file plants-10-01049-s001.zip › Supplementary Table S2.xlsx]

## Sheet: A IL308 vs Mudgo
ENTRY	1HAI	2HAI	3HAI	4HAI	5HAI	6HAI	7HAI	8HAI	24HAI	48HAI	72HAI	96HAI
Mudgo	81	67.1429	63.1746	70.9524	73.2857	75.4286	84	86	90	85.6667	87	90
IL308	19	32.8571	36.8254	29.0476	26.7143	24.5714	16	14	10	14.3333	13	10
Mean	50	50	50	50	50	50	50	50	50	50	50	50
SE(N= 5)	13.1149	15.4358	14.5678	11.4879	11.283	7.86104	7.21111	6.3	6.32456	5.6	4.3	4.7
5%LSD 0	51.4075	60.5052	57.1025	45.0303	44.2269	30.8136	28.266	0	24.7909	43.0978	0	0
SD	38.079	29.258	25.777	27.947	29.755	29.254	37.417	0	43.205	41.013	0	0
Prob Entry	*	ns	ns	ns	*	**	**	**	**	**	**	**
Prob Rep	ns	ns	ns	ns	ns	ns	ns	ns	ns	ns	ns	ns

## Sheet: B IL308 vs Pokkali
ENTRY	1HAI	2HAI	3HAI	4HAI	5HAI	6HAI	7HAI	8HAI	24HAI	48HAI	72HAI	96HAI
Pokkali	55.9524	64.1723	64.7846	71.7347	73.6735	74.4728	68.3333	80.5952	84.5295	80.6406	78	65.5442
IL308	44.0476	35.8277	35.2154	28.2653	26.3265	25.5272	31.6667	19.4048	15.4705	19.3594	22	34.4558
Mean	50	50	50	50	50	50	50	50	50	50	50	50
SE	11.9	13.7866	10.3	7.5805	4.37785	5.46112	6.13451	8.53996	5.20591	3.29906	2.2	2.1
%LSD	75.8586	47.69	52.6915	26.2221	15.1437	18.8909	21.2203	29.5411	18.0081	11.412	0	41.7729
SD	39.898	28.816	31.385	26.351	25.797	27.228	21.99	35.266	37.035	32.345	0	27.044
Prob Entry	NS	NS	NS	**	**	**	**	**	**	**	**	**
Prob Rep	NS	NS	NS	NS	NS	NS	NS	NS	NS	NS	NS	NS

## Sheet: C IL308 vs JHN
ENTRY	1HAI	2HAI	3HAI	4HAI	5HAI	6HAI	7HAI	8HAI	24HAI	48HAI	72HAI	96HAI
JHN	74.0952	70.5556	80	82.2778	92	92	92	91	90	80.6667	80	80
IL308	25.9048	29.4444	20	17.7222	8	8	8	9	10	19.3333	20	20
Mean	50	50	50	50	50	50	50	50	50	50	50	50
SE	9.18097	10.3425	11.8322	9.66603	8.24622	8.24622	8.24622	7	8.94427	5	4	3
5%LSD 0	35.9874	40.5402	46.3795	37.8888	32.3234	32.3234	32.3234	0	35.0596	73.0759	0	0
SD	28.851	26.593	36.209	36.949	45.947	45.947	45.947		44.222	42.63
Prob Entry	*	*	*	**	**	**	**	**	**	**	**	**
Prob Rep	NS	NS	NS	NS	NS	NS	NS	NS	NS	NS	NS	NS

## Sheet: D IL308 vs ASD7
ENTRY	1HAI	2HAI	3HAI	4HAI	5HAI	6HAI	7HAI	8HAI	24HAI	48HAI	72HAI	96HAI
ASD7	50.9524	64.1667	61.5476	58.9286	59.5408	62.1429	61.1735	65.7596	77.1259	90.1587	82	77.1599
IL308	49.0476	35.8333	38.4524	41.0714	40.4592	37.8571	38.8265	34.2404	22.8741	9.84127	18	22.8401
Mean	50	50	50	50	50	50	50	50	50	50	50	50
SE	16.7999	13.1661	14.517	9.88932	9.83014	10.4537	8.9263	11.7881	8.75284	5.31687	4.2	3.49356
SD	58.1136	45.5437	50.2165	34.2087	34.004	36.1612	30.8775	40.777	30.2775	18.3919	0	12.0848
5%LSD	30.213	27.86	28.714	20.045	20.254	22.624	19.796	26.766	32.248	42.756	0	28.876
Prob Entry	NS	NS	NS	NS	NS	NS	NS	NS	**	**	**	**
Prob Rep	NS	NS	NS	NS	NS	NS	NS	NS	NS	NS	NS	NS

## Sheet: E JHN vs Mudgo
ENTRY	1HAI	2HAI	3HAI	4HAI	5HAI	6HAI	7HAI	8HAI	24HAI	48HAI	72HAI	96HAI
JHN	60.2381	64.9206	64.8333	72.6667	68.6667	66.6429	71.7222	69	38.1667	53	48	49
Mudgo	39.7619	35.0794	35.1667	27.3333	31.3333	33.3571	28.2778	31	61.8333	47	52	51
Mean	50	50	50	50	50	50	50	50	50	50	50	50
SE	18.4551	16.1031	11.3859	15.5206	13.5483	13.4046	13.0717	9	7.96171	9.38083	7	5
5%LSD 0	72.3399	63.1207	44.6303	60.8374	53.1063	52.5432	51.2384	0	31.2082	36.7708	0	0
SD	29.552	28.699	23.077	33.259	28.197	26.591	30.067	0	17.218	23.57	0	0
Prob Entry	NS	NS	NS	NS	NS	NS	NS	NS	NS	NS	NS	NS
Prob Rep	NS	NS	NS	NS	NS	NS	NS	NS	NS	NS	NS	NS

## Sheet: F JHN vs Pokkali
ENTRY	1HAI	2HAI	3HAI	4HAI	5HAI	6HAI	7HAI	8HAI	24HAI	48HAI	72HAI	96HAI
JHN	39.1429	36.0714	36.6667	35.3333	32.6667	36.6667	22	38	50.6667	49.1111	51	50
Pokkali	60.8571	63.9286	63.3333	64.6667	67.3333	63.3333	78	62	49.3333	50.8889	49	50
Mean	50	50	50	50	50	50	50	50	50	50	50	50
SE	9.28791	6.98029	9.75392	14.4222	15.7339	10.435	11.3137	8	7	9.14087	4	3
5%LSD	36.4066	27.3612	38.2332	56.5319	61.6735	40.9029	44.3473	0	78.4827	35.8302	0	0
SD	17.963	17.995	20.223	26.481	29.731	20.964	33.993		29.856	13.659
Prob Entry	ns	*	NS	NS	NS	NS	*	NS	NS	NS	NS	NS
Prob Rep	NS	NS	NS	NS	NS	NS	NS	NS	NS	NS	NS	NS

## Sheet: G JHN vs ASD7
ENTRY	1HAI	2HAI	3HAI	4HAI	5HAI	6HAI	7HAI	8HAI	24HAI	48HAI	72HAI	96HAI
JHN	61.1429	61.3095	54.7698	57.5	56.7619	56.1111	56.7778	56	48.1667	44.8333	44	43
ASD7	38.8571	38.6905	45.2302	42.5	43.2381	43.8889	43.2222	44	51.8333	55.1667	56	57
Mean	50	50	50	50	50	50	50	50	50	50	50	50
SE	14	13	15.9488	9	8	7	7	5	4	3	3	2
5%LSD 0	78.9298	74.8519	62.516	79.621	73.1422	77.7808	78.5597	0	35.435	54.1961	0	0
SD	32.234	30.862	24.301	31.295	28.715	30.274	30.719		13.614	21.318
Prob Entry	NS	NS	NS	NS	NS	NS	NS	NS	NS	NS	NS	NS
Prob Rep	NS	NS	NS	NS	NS	NS	NS	NS	NS	NS	NS	NS
