# Supplementary material for: Rice Sesquiterpene Plays Important Roles in Antixenosis against Brown Planthopper in Rice
Source: Plants (Basel). 2021 May 22;10(6):1049. doi: 10.3390/plants10061049 (PMC8224800; doi:10.3390/plants10061049)
Supplement: Supplementary file 1 [file plants-10-01049-s001.zip › Supplementary TableS3 -S5.xls]

## Sheet: S3_RH
Supplementary table S3: Sesquiterpene products emitted by RH infested by BPH
Peak No.	tR (min)	Structural	LRI	Ki	Peak Area Ratio of Compounds/p-xylene (x10-2)
		Assigment			control	1D	2D	3D	4D	5D	6D	7D	8D	9D	10D
0	6.967	p-Xylene			22668650	26844502	30157455	34749819	30162186	17004584	25466315	24718010	26120052	23125286	24483225
1	19.677	Linalool	1100	1097	2.09	2.21	5.08	2.18	4	2.55	13.7	4.43	2.71	3.43	4.54
2	35.419	a-Cucebene	1342	1351	0	0.11	0.1	0	0	0	0.14	0	0	0	0
3	37.402	a-Copaene	1369	1377	0.41	0.43	0.61	0.16	0.12	0.49	0.45	0.43	0.25	0.24	0.16
4	38.218	b-Cubebene	1382	1388	0	0.11	0.11	0	0.51	0	0.1	0.17	0.1	0.17	0.4
5	38.391	b-Elemene	1385	1391	0.09	0.07	1	0.1	0.27	0.54	0.58	2.08	0.9	1.43	2.14
6	40.064	Trans Caryophyllene	1411	1409	0.86	3.59	4.26	1.09	4.83	2.18	1.95	3.5	1.79	1.99	2.87
7	41.06	a-Bergamotene	1427	1435	0	0	0	0	0.32	0.41	0.15	0.13	0.23	0.22	0.44
8	42.192	E-Geranyl acetone	1445	1455	1.44	1.14	1.2	0.99	1.32	3.26	1.76	2	2.06	2.76	2.67
9	42.303	a-Humulene	1447	1455	0.17	0.17	0.18	0.16	0.44	0.4	0.28	0.36	0.33	0.36	0.23
10	42.514	Trans-b-Farnesene	1451	1457	3.48	6.24	18.44	2.92	10.43	11.66	7.43	38.84	20.87	32.37	36.44
11	43.575	g-Muurolene	1468	1480	0.51	0.94	0.26	0.3	0.37	0.75	0.56	0.54	0.37	0.49	0.54
12	43.934	b-Ionone	1473	1489	65.96	50.59	47.18	52.93	57.02	150.53	78.75	89.69	107.81	123.4	120.95
13	44.1	Beta Ionone epoxide	1476	1485	12.02	8.84	8.29	9.27	16.62	31.47	13.82	17.63	21.27	25.59	28.47
14	44.59	Germacrean B	1484	1494	0.94	0.65	0.43	0.56	0.68	1.59	0.75	0.6	0.9	0.72	28.47
15	44.984	a-Zigiberene	1490	1495	0.42	0.7	1.4	0.09	4.02	1.31	1.13	1.95	1.12	2.8	3.77
16	45.745	b-Bisabolene	1505	1506	0.27	0.74	1.01	0.13	4.46	1.08	0.57	1.29	1.35	2.31	4.09
17	46.298	d-Cadinene	1513	1514	2.55	1.87	2.29	1.15	1.18	3.84	1.2	2.31	2.88	1.72	2.01
18	46.531	1s Calamene	1516	1514	0.43	0.29	0.13	0.16	0.22	0.92	0.43	0.24	0.45	0.32	0.23
19	46.688	b-Sesquiphellendreane	1519	1523	0.32	0.44	0.94	0	4.04	0.57	0.67	1.21	1.03	2.14	3.93
20	46.846	Trans-g-Bisabolene	1521	1531	1.93	1.8	0.8	2.25	2.46	10.43	1.93	3.18	4.97	6.25	5.07
21	47.043	1,2,3,4,4a,7,-hexahydro-1,6-dimethyl-4-napthalene	1526		1.12	0.28	0.18	0.5	0.38	2.35	0.42	1.01	1.45	1.5	1.31
22	47.582	Calacorene	1534	1546	0	0	0	0	0	0.28	0	0.14	0.24	0.22	0.24
23	49.052	Nerolidol	1559	1563	0.07	0	0	0.32	0.44	0.39	0.1	1.51	0.82	1.88	2.66

## Sheet: S4_IL283
		Supplementary table S4: Sesquiterpene products emitted by IL283 infested by BPH
Peak No.	tR (min)	Structural	LRI	Ki	Peak Area Ratio of Compounds/p-xylene (x10-2)
		Assigment			control	1D	2D	3D	4D	5D	6D	7D	8D	9D	10D
0	6.967	p-Xylene			37170091	131305091	28837670	34186727	34869106	25020606	34884709	32963169	23692509	25629386	23044497
1	19.645	Linalool	1100	1097	1.63	2.21	1.44	0.88	1.38	1.89	1.66	1.95	1.64	1.44	3.25
2	22.695	Isopulegol	1147	1150	0	0.28	0	0	0	0	0	0	0	0	0.16
3	35.628	a-Cucebene	1342	1351	0	0.55	0	0	0.052	0.12	0	0	0	0	0.069
4	37.405	a-Copaene	1369	1377	0.24	0.68	0.072	0.1	0.26	0.43	0.19	0.37	0.17	0	0.72
5	38.218	b-Cubebene	1382	1388	0	0	0	0	0	0	0.035	0.16	0.057	1.43	0.097
6	38.372	b-Elemene	1385	1391	0.097	0.71	0.73	0.25	0	0	0.39	1.22	1.23	2.38	2.37
7	40.077	Trans Caryophyllene	1411	1409	0.41	2.69	3.36	1.59	0.49	0.69	1.4	2.26	1.52	1.8	3.35
8	41.05	a-Bergamotene	1427	1435	0.17	0.13	0	0.041	0	0.11	0.059	0.17	0	1.38	0.56
9	42.207	E-Geranyl acetone	1445	1455	1.32	1.87	1.13	0.88	0.85	1.35	1.84	1.52	2.31	2.73	3.36
10	42.303	a-Humulene	1447	1455	0.029	0.22	0.16	0.039	0.15	0.29	0.25	0.16	0.27	0.26	0.3
11	42.464	Trans-b-Farnesene	1451	1457	0.099	0.97	0.94	0.42	0.097	0.11	1.23	6.78	10.99	28.18	21.13
12	43.565	g-Muurolene	1468	1480	0.28	0.84	0.33	0.25	0.32	0.43	0.3	0.42	0.45	0.36	0.52
13	43.961	b- Ionone	1473	1489	80.43	48.56	49.82	44.6	57.94	80.32	95.1	73.42	113.33	126.24	133.01
14	44.11	b-Ionone epoxide	1476	1485	13.57	7.67	7.22	6.82	8.9	13.53	19.64	16.26	33.12	53.59	35.04
15	44.579	Germacrean B	1484	1494	0.69	1.18	0.45	0.23	0.56	0.87	0.56	0.77	0.74	0.67	1.57
16	44.983	a-Zigiberene	1490	1495	0.24	0.37	0.11	0.13	0.07	0.11	0.69	1.62	1.35	8.74	5.77
17	45.749	b-Bisabolene	1505	1506	0	0.3	0	0	0	0	0.72	1.87	1.52	17.63	5.28
18	46.266	d-Cadinene	1513	1514	1.5	0.83	0.38	1.13	0.67	1.05	1.25	1.02	1.91	3.95	1.07
19	46.526	1s Calamene	1516	1514	0.28	0.84	0.21	0.14	0.16	0.41	0.22	0.35	0.5	0.4	0.48
20	46.682	b-Sesquiphellendreane	1519	1523	0	0.2	0	0	0	0	0.45	1.66	1.03	14.5	5.85
21	46.805	Trans-g-Bisabolene	1521	1531	5.23	2.06	1.19	1.45	2.38	3.46	4.62	3.24	7.74	8.73	7.57
22	47.032	1,2,3,4,4a,7,-hexahydro-1,6-dimethyl-4-napthalene	1526		1.4	1.09	0.29	0.2	0.28	0.46	0.98	0.64	1.8	1.54	1.87
23	47.503	Calacorene	1534	1546	0.18	0.11	0	0	0.06	0.14	0.25	0.11	0.41	0.51	0.46
24	49.08	Nerolidol	1559	1563	0.1	0.1	0	0	0	0	0.48	0.82	1.34	8.04	6.13

## Sheet: S5_KD
Supplementary table S5: Sesquiterpene products emitted by KD infested by BPH
Peak No.	tR (min)	Structural	LRI	Ki	Peak Area Ratio of Compounds: p-xylene (x10-2)
		Assigment			control	1D	2D	3D	4D	5D	6D	7D	8D	9D	10D
0	6.967	p-Xylene			10053102	10053102	42151091	29841746	29941692	28548987	20437196	18424973	18782696	21357259	20533871
1	19.666	Linalool	1100	1097	30.46	30.46	7.26	0.94	1.56	1.51	2.5	1.68	1.68	2.18	6.07
2	22.695	Isopulegol	1147	1150	6.2	6.2	1.48	0	0	0	0	0	0	0	0
3	35.65	a-Cucebene	1342	1351	4.67	4.67	1.11	0	0	0	0	0	0	0	0
4	37.402	a-Copaene	1369	1377	9.4	9.4	2.24	0.14	0.41	0.21	0	0.25	0.11	0.19	0.34
5	38.218	b-Cubebene	1382	1388	0	0	0	0	0	0	0.06	0	0.38	0.35	1.81
6	38.395	b-Elemene	1385	1391	3.4	3.4	0.81	0.07	0	0	0.19	0.17	2.82	3.73	8.54
7	40.106	Trans Caryophyllene	1411	1409	19.46	19.46	4.64	0.68	0.47	0.6	2.61	1.73	2.74	4.31	8.44
8	40.759	Epi-Bicyclo sesquiphellandrene	1422	1435	0.48	0.48	0.11	0	0	0	0	0	0	0	0
9	41.06	a-Bergamotene	1427	1435	0.76	0.76	0.18	0	0	0	0	0.29	0.43	0.56	1.65
10	42.213	E-Geranyl acetone	1445	1455	8.84	8.84	2.11	0.84	0.85	0.73	2.04	2.65	3.11	2.84	2.84
11	42.303	a-Humulene	1447	1455	6.32	6.32	1.51	0.11	0.1	0.07	0.23	0.26	0.25	0.36	0.58
12	42.489	Trans-b-Farnesene	1451	1457	5.1	5.1	1.22	0.31	0.09	0.08	1.65	0.92	7.25	6.07	19.58
13	43.633	g-Muurolene	1468	1480	5.67	5.67	1.35	0.4	0.32	0.41	0.38	0.43	0.4	0.67	0.66
14	43.943	b-Ionone	1473	1489	152.15	152.15	36.29	38.55	48.03	48.74	98.01	139.48	140.86	112.08	117.32
15	44.108	b-Ionone epoxide	1476	1485	103.63	103.63	24.72	6.77	7.83	7.75	18.05	26.59	37.31	27.08	37.92
16	44.637	Germacrean B	1484	1494	7.35	7.35	1.75	0.45	0.75	0.46	0.79	1.03	1.06	0.79	1.07
17	44.988	a-Zigiberene	1490	1495	1.45	1.45	0.35	0.56	0.09	0	1.67	0.78	8.37	7.63	16.1
18	45.732	b-Bisabolene	1505	1506	3.12	3.12	0.74	0.07	0	0	0.94	0.56	5.97	3.49	10.95
19	46.282	d-Cadinene	1513	1514	8.22	8.22	1.96	0.94	0.72	1.15	1.57	1.99	3.6	1.54	1.39
20	46.531	1s Calamene	1516	1514	6.21	6.21	1.48	0.25	0.22	0.15	0.31	0.4	0.5	0.31	0.42
21	46.693	b-Sesquiphellendreane	1519	1523	1.16	1.16	0.28	0.19	0	0	1.03	0.43	7.79	5.59	13.12
22	46.846	Trans-g-Bisabolene	1521	1531	11.15	11.15	2.66	1.12	2.29	1.73	4.57	7.53	7.26	4.49	7.55
23	47.125	1,2,3,4,4a,7,-hexahydro-1,6-dimethyl-4-napthalene	1526		5.33	5.33	1.27	0.25	0.31	0.18	1.04	1.2	1.86	1.51	1.35
24	47.582	Calacorene	1534	1546	0	0	0	0	0	0	0.13	0.16	0.31	0.17	0.22
25	49.051	Nerolidol	1559	1563	0	0	0	0	0	0	0.08	0.08	8.33	0.34	2.04
